# Supplementary material for: Factors that influence psychiatric trainees’ choice of higher training specialty: mixed-methods study
Source: BJPsych Bull. 2023 Jun;47(3):171–7. doi: 10.1192/bjb.2021.128 (PMC10214430; doi:10.1192/bjb.2021.128)
Supplement: Supplementary file 1 [file bjbsup.zip]

Archive with 3 entries (3 files):
- S2056469421001285sup001.docx
- S2056469421001285sup002.docx
- S2056469421001285sup003.docx
